# Supplementary material for: Reassessment of the Phylogenetics of Two Pygmy Grasshopper Generic Groups Tetrix and Systolederus through Mitochondrial Phylogenomics Using Four New Mitochondrial Genome Assemblies
Source: Insects. 2024 Mar 4;15(3):174. doi: 10.3390/insects15030174 (PMC10971619; doi:10.3390/insects15030174)
Supplement: Supplementary file 1 [file insects-15-00174-s001.zip]

Archive with 3 entries (3 files):
- Supplement Table S1.xlsx
- Supplement Table S2.xlsx
- Supplement Table S3.xlsx
