# Supplementary material for: Reassessment of the Phylogenetics of Two Pygmy Grasshopper Generic Groups Tetrix and Systolederus through Mitochondrial Phylogenomics Using Four New Mitochondrial Genome Assemblies
Source: Insects. 2024 Mar 4;15(3):174. doi: 10.3390/insects15030174 (PMC10971619; doi:10.3390/insects15030174)
Supplement: Supplementary file 1 [file insects-15-00174-s001.zip › Supplement Table S1.xlsx]

## Sheet: Sheet1
Organism	Full length (bp)	A (%) (+)	T (%) (+)	C (%) (+)	G (%) (+)	A+T (%) (+)	G+C (%) (+)	AT skew (+)	GC skew (+)	AT skew (-)	GC skew (-)	GC skew (plus strand coding)
Euparatettix sinufemoralis	15086	44.6	28.5	17	9.9	73.1	26.9	0.221	-0.261	-0.221	0.261	-0.262
Formosatettix longwangshanensis	16724	45.2	31.8	14	9.1	77	23.1	0.175	-0.213	-0.175	0.213	-0.217
Exothotettix guangxiensis	17643	45.1	31.7	13.7	9.5	76.8	23.2	0.175	-0.181	-0.175	0.181	-0.198
Teredorus guangxiensis	15398	44.8	27.9	16.6	10.7	72.7	27.3	0.232	-0.217	-0.232	0.217	-0.222
+: major strand; -: minus strand
