# Supplementary material for: Reassessment of the Phylogenetics of Two Pygmy Grasshopper Generic Groups Tetrix and Systolederus through Mitochondrial Phylogenomics Using Four New Mitochondrial Genome Assemblies
Source: Insects. 2024 Mar 4;15(3):174. doi: 10.3390/insects15030174 (PMC10971619; doi:10.3390/insects15030174)
Supplement: Supplementary file 1 [file insects-15-00174-s001.zip › Supplement Table S2.xlsx]

## Sheet: Sheet1
Organism	Genbank ID
Trachytettix bufo	JX913766
Bolivaritettix yuanbaoshanensis	KY123121
Formosatettix qinlingensis	KY798412
Coptotettix longjiangensis	KY798413
Thoradonta obtusilobata	KY798414
Systolederus spicupennis	MH791445
Bolivaritettix lativertex	MN083173
Bolivaritettix sikkinensis	MN083174
Eucriotettix oculatus	MN083176
Yunnantettix bannaensis	MN083181
Teredorus nigropennis	MN938922
Ergatettix serrifemora	MN938923
Mazarredia convexa	MN938924
Criotettix japonicus	MT162542
Falconius longicornis	MT162543
Zhengitettix curvispinus	MT162544
Loxilobus prominenoculus	MT162545
Thoradonta nodulosa	MT162547
Paragavialidium sichuanense	MT162549
Scelimena melli	MW722938
Saussurella borneensis	MZ169555
Ellipes minuta	NC14488
Alulatettix yunnanensis	NC18542
Tetrix japonica	NC18543
Mirhipipteryx andensis	NC28065
Tetrix ruyuanensis	NC46412
Ergatettix dorsifera	NC46540
Euparatettix bimaculatus	NC46541
Euparatettix variabilis	NC46542
Teredorus hainanensis	NC63117
Teredorus bashanensis	NC63118
Teredorus anhuiensis	NC71822
Paragavialidium hainanense	NC71831
Thoradonta yunnana	NC71832
Coptotettix longtanensis	OK540319
Scelimena sp. 1 JL-2023a	OP057410
