# Supplementary material for: Reassessment of the Phylogenetics of Two Pygmy Grasshopper Generic Groups Tetrix and Systolederus through Mitochondrial Phylogenomics Using Four New Mitochondrial Genome Assemblies
Source: Insects. 2024 Mar 4;15(3):174. doi: 10.3390/insects15030174 (PMC10971619; doi:10.3390/insects15030174)
Supplement: Supplementary file 1 [file insects-15-00174-s001.zip › Supplement Table S3.xlsx]

## Sheet: all_rscu_stat
codon	Euparatettix sinufemoralis	Exothotettix guangxiensis	Formosatettix longwangshanensis	Trachytettix bufo	Bolivaritettix yuanbaoshanensis	Coptotettix longjiangensis	Thoradonta obtusilobata	Systolederus spicupennis	Bolivaritettix lativertex	Bolivaritettix sikkinensis	Eucriotettix oculatus	Yunnantettix bannaensis	Teredorus nigropennis	Ergatettix serrifemora	Mazarredia convexa	Criotettix japonicus	Falconius longicornis	Zhengitettix curvispinus	Loxilobus prominenoculus	Thoradonta nodulosa	Paragavialidium sichuanense	Scelimena melli	Saussurella borneensis	Alulatettix yunnanensis	Tetrix japonica	Tetrix ruyuanensis	Ergatettix dorsifera	Euparatettix bimaculatus	Euparatettix variabilis	Teredorus hainanensis	Teredorus bashanensis	Teredorus anhuiensis	Paragavialidium hainanense	Thoradonta yunnana	Coptotettix longtanensis	Scelimena sp	Teredorus guangxiensis
UUU	1.51	1.68	1.69	1.55	1.7	1.58	1.61	1.75	1.64	1.72	1.65	1.42	1.68	1.61	1.58	1.68	1.44	1.61	1.53	1.61	1.6	1.39	1.45	1.69	1.7	1.71	1.44	1.56	1.57	1.72	1.68	1.67	1.64	1.62	1.54	1.39	1.52
UUC	0.49	0.32	0.31	0.45	0.3	0.42	0.39	0.25	0.36	0.28	0.35	0.58	0.32	0.39	0.42	0.32	0.56	0.39	0.47	0.39	0.4	0.61	0.55	0.31	0.3	0.29	0.56	0.44	0.43	0.28	0.32	0.33	0.36	0.38	0.46	0.61	0.48
UUA	2.98	4.19	4.17	2.73	3.83	3.33	3.23	4.16	3.85	3.91	3.99	3.05	3.48	3.52	3.6	4.27	2.9	4.02	3.73	3.25	3.37	2.63	2.85	4.04	4.04	4.04	3.2	3.49	3.41	4.08	3.5	3.54	3.4	3.29	3.53	2.67	2.95
UUG	1.08	0.56	0.56	1.02	0.74	1.12	0.92	0.68	0.64	0.41	0.5	0.66	0.97	1.05	0.69	0.6	1.27	0.59	0.73	0.9	0.88	1	0.84	0.56	0.65	0.64	1.05	0.81	0.82	0.58	0.96	0.89	0.86	0.86	1	1.34	0.97
CUU	0.56	0.46	0.44	0.77	0.47	0.6	0.58	0.53	0.48	0.49	0.47	0.69	0.57	0.52	0.53	0.4	0.6	0.52	0.58	0.58	0.78	0.7	0.97	0.45	0.44	0.44	0.55	0.51	0.49	0.52	0.55	0.55	0.69	0.62	0.57	0.56	0.63
CUC	0.15	0.01	0.04	0.19	0.12	0.05	0.22	0.04	0.16	0.13	0.11	0.26	0.07	0.07	0.16	0.09	0.19	0.12	0.12	0.22	0.15	0.33	0.2	0.05	0.04	0.04	0.09	0.14	0.14	0.09	0.08	0.08	0.22	0.2	0.07	0.23	0.16
CUA	1.14	0.73	0.75	1.14	0.63	0.81	0.89	0.5	0.72	0.95	0.9	1.14	0.77	0.79	0.92	0.58	0.93	0.74	0.71	0.88	0.62	0.95	0.99	0.81	0.79	0.79	1.03	0.88	1.09	0.69	0.8	0.82	0.64	0.85	0.7	0.9	1.12
CUG	0.08	0.05	0.05	0.14	0.19	0.09	0.16	0.08	0.14	0.12	0.02	0.19	0.14	0.05	0.11	0.07	0.12	0.01	0.12	0.17	0.2	0.38	0.16	0.08	0.05	0.05	0.08	0.16	0.06	0.04	0.11	0.12	0.19	0.19	0.13	0.32	0.18
AUU	1.51	1.71	1.73	1.5	1.67	1.53	1.43	1.74	1.58	1.62	1.66	1.41	1.62	1.57	1.55	1.8	1.35	1.78	1.55	1.43	1.58	1.36	1.43	1.7	1.66	1.66	1.52	1.47	1.58	1.76	1.6	1.59	1.53	1.45	1.56	1.31	1.5
AUC	0.49	0.29	0.27	0.5	0.33	0.47	0.57	0.26	0.42	0.38	0.34	0.59	0.38	0.43	0.45	0.2	0.65	0.22	0.45	0.57	0.42	0.64	0.57	0.3	0.34	0.34	0.48	0.53	0.42	0.24	0.4	0.41	0.47	0.55	0.44	0.69	0.5
AUA	1.65	1.72	1.74	1.59	1.73	1.66	1.63	1.76	1.7	1.68	1.77	1.6	1.64	1.73	1.73	1.74	1.53	1.78	1.59	1.61	1.6	1.47	1.51	1.7	1.73	1.72	1.59	1.64	1.71	1.8	1.69	1.68	1.61	1.6	1.66	1.47	1.62
AUG	0.35	0.28	0.26	0.41	0.27	0.34	0.37	0.24	0.3	0.32	0.23	0.4	0.36	0.27	0.27	0.26	0.47	0.22	0.41	0.39	0.4	0.53	0.49	0.3	0.27	0.28	0.41	0.36	0.29	0.2	0.31	0.32	0.39	0.4	0.34	0.53	0.38
GUU	1.86	1.65	1.72	1.82	1.71	1.67	1.77	1.65	1.37	1.48	1.32	1.44	1.75	1.79	1.89	1.51	1.64	1.85	1.47	1.77	1.71	1.49	1.63	1.62	1.67	1.67	1.58	1.8	1.66	1.73	1.79	1.7	1.79	1.75	1.71	1.79	1.68
GUC	0.15	0.05	0.07	0.34	0.24	0.25	0.27	0.24	0.29	0.17	0.33	0.46	0.18	0.22	0.2	0.17	0.18	0.21	0.26	0.27	0.13	0.35	0.27	0.05	0.1	0.1	0.13	0.15	0.16	0.11	0.14	0.17	0.24	0.25	0.18	0.26	0.15
GUA	1.68	2.15	2.02	1.55	1.68	1.67	1.53	1.78	2	1.9	1.82	1.65	1.8	1.69	1.52	1.92	1.52	1.66	1.76	1.5	1.6	1.31	1.68	2.12	2.05	2.08	1.87	1.71	1.73	1.87	1.88	1.89	1.55	1.62	1.73	1.3	1.8
GUG	0.31	0.15	0.18	0.29	0.37	0.41	0.44	0.34	0.34	0.45	0.53	0.46	0.28	0.3	0.39	0.41	0.67	0.27	0.5	0.46	0.55	0.85	0.42	0.21	0.19	0.15	0.42	0.34	0.45	0.29	0.19	0.24	0.42	0.38	0.37	0.65	0.37
UCU	2.35	2.41	2.41	2.02	2.02	2.61	1.98	2.32	2.05	2.15	2.2	2.06	2.39	2.28	2	2.55	2.23	1.97	2.47	1.98	2.46	1.98	2.08	2.38	2.41	2.42	2.34	2.48	2.37	2.36	2.32	2.34	2.38	2.01	2.59	1.96	2.42
UCC	0.29	0.28	0.18	0.53	0.53	0.27	0.73	0.23	0.53	0.57	0.64	0.61	0.33	0.34	0.44	0.36	0.8	0.27	0.64	0.76	0.65	0.81	0.45	0.25	0.16	0.16	0.55	0.29	0.25	0.37	0.34	0.37	0.52	0.78	0.28	0.54	0.32
UCA	2.51	2.67	2.66	2.5	2.54	2.45	2.1	2.5	2.77	2.64	2.32	2.35	2.34	2.4	2.65	2.38	1.83	2.78	2.14	2.08	2.2	1.98	2.76	2.56	2.81	2.79	2.23	2.44	2.58	2.57	2.41	2.36	2.23	2.07	2.48	2.3	2.36
UCG	0.13	0.11	0.14	0.26	0.07	0.14	0.33	0.18	0.11	0.08	0.1	0.21	0.18	0.19	0.12	0.14	0.29	0.14	0.13	0.33	0.16	0.29	0.1	0.18	0.07	0.07	0.18	0.16	0.14	0.02	0.11	0.14	0.22	0.27	0.18	0.2	0.18
CCU	1.72	1.71	1.64	1.63	1.49	1.1	1.68	1.53	1.51	1.38	1.82	1.95	1.75	1.37	1.79	1.91	1.39	2.16	1.68	1.68	1.68	1.99	1.62	1.68	1.59	1.59	1.23	1.75	1.89	1.74	1.75	1.69	1.43	1.62	1.37	1.54	1.59
CCC	0.91	0.34	0.47	0.46	0.74	0.82	0.93	0.68	0.64	0.64	0.63	0.77	0.69	0.7	0.82	0.27	0.68	0.5	0.63	0.93	0.72	0.78	0.34	0.42	0.52	0.52	1.05	0.84	0.61	0.32	0.67	0.68	0.81	1.05	0.7	1.03	0.75
CCA	1.34	1.86	1.8	1.75	1.64	1.89	1.2	1.63	1.65	1.75	1.39	0.93	1.47	1.74	1.29	1.55	1.75	1.19	1.62	1.2	1.41	0.98	1.86	1.86	1.77	1.77	1.47	1.34	1.28	1.74	1.46	1.45	1.58	1.11	1.74	1.26	1.38
CCG	0.03	0.09	0.09	0.15	0.12	0.18	0.18	0.16	0.2	0.24	0.17	0.35	0.09	0.18	0.09	0.27	0.18	0.16	0.06	0.18	0.18	0.26	0.18	0.03	0.12	0.12	0.24	0.06	0.21	0.19	0.12	0.18	0.18	0.21	0.18	0.17	0.28
ACU	1.25	1.31	1.08	1.16	1.52	0.87	1.51	1.62	1.58	1.47	1.59	1.44	1.36	1.3	1.48	1.48	1.04	1.46	1.54	1.52	1.5	1.12	1.13	1.22	1.31	1.31	1.14	1.05	1.4	1.65	1.3	1.35	1.43	1.49	0.91	1.13	1.2
ACC	0.49	0.4	0.55	0.71	0.47	0.49	0.87	0.45	0.48	0.54	0.61	0.87	0.44	0.65	0.7	0.48	1.19	0.71	0.95	0.87	0.55	0.97	0.43	0.54	0.4	0.4	0.53	0.68	0.53	0.29	0.41	0.39	0.51	0.86	0.52	0.92	0.58
ACA	2.15	2.19	2.34	1.99	1.93	2.47	1.56	1.86	1.8	1.91	1.73	1.6	2.13	1.99	1.75	1.94	1.6	1.69	1.47	1.54	1.74	1.73	2.25	2.12	2.24	2.25	2.12	2.19	2.01	1.86	2.21	2.17	1.83	1.58	2.5	1.75	2.06
ACG	0.12	0.11	0.04	0.14	0.09	0.17	0.07	0.07	0.13	0.08	0.07	0.09	0.07	0.06	0.07	0.1	0.17	0.14	0.04	0.07	0.21	0.19	0.19	0.12	0.04	0.04	0.22	0.08	0.06	0.19	0.08	0.1	0.23	0.07	0.06	0.19	0.15
GCU	1.52	1.56	1.67	1.58	1.61	1.59	1.59	1.56	1.69	1.49	1.7	1.45	1.5	1.59	1.74	1.94	1.61	1.67	1.65	1.59	1.63	1.61	1.46	1.46	1.57	1.53	1.29	1.39	1.59	1.86	1.43	1.52	1.85	1.59	1.54	1.71	1.27
GCC	0.58	0.48	0.4	0.94	1.05	0.66	0.91	0.49	0.92	1.12	0.54	0.9	0.67	0.39	0.84	0.48	0.87	0.47	0.88	0.91	0.88	0.91	0.75	0.54	0.47	0.47	0.75	0.86	0.62	0.37	0.72	0.7	0.73	0.88	0.77	0.78	0.68
GCA	1.66	1.82	1.87	1.32	1.31	1.54	1.33	1.83	1.35	1.32	1.5	1.19	1.66	1.89	1.3	1.43	1.39	1.83	1.32	1.33	1.28	1.13	1.69	1.92	1.88	1.92	1.66	1.5	1.62	1.56	1.76	1.69	1.2	1.42	1.54	1.32	1.9
GCG	0.23	0.14	0.06	0.16	0.03	0.21	0.17	0.12	0.03	0.07	0.26	0.46	0.16	0.12	0.12	0.15	0.12	0.03	0.15	0.17	0.21	0.35	0.09	0.08	0.08	0.08	0.3	0.25	0.16	0.21	0.09	0.09	0.22	0.11	0.16	0.18	0.16
UAU	1.59	1.8	1.78	1.58	1.59	1.72	1.51	1.74	1.59	1.49	1.62	1.31	1.61	1.63	1.51	1.73	1.52	1.68	1.61	1.51	1.62	1.33	1.46	1.79	1.78	1.8	1.56	1.71	1.73	1.75	1.59	1.63	1.61	1.46	1.57	1.53	1.63
UAC	0.41	0.2	0.22	0.42	0.41	0.28	0.49	0.26	0.41	0.51	0.38	0.69	0.39	0.37	0.49	0.27	0.48	0.32	0.39	0.49	0.38	0.67	0.54	0.21	0.22	0.2	0.44	0.29	0.27	0.25	0.41	0.37	0.39	0.54	0.43	0.47	0.37
CAU	1.36	1.57	1.37	1.13	1.35	1.06	1.23	1.65	1.25	1.36	1.52	1.24	1.45	1.27	1.35	1.39	1.05	1.66	1.4	1.23	1.55	1.11	1.28	1.34	1.51	1.51	1.23	1.34	1.38	1.58	1.47	1.42	1.5	1.25	1.14	1.04	1.18
CAC	0.64	0.43	0.63	0.87	0.65	0.94	0.77	0.35	0.75	0.64	0.48	0.76	0.55	0.73	0.65	0.61	0.95	0.34	0.6	0.77	0.45	0.89	0.72	0.66	0.49	0.49	0.77	0.66	0.62	0.42	0.53	0.58	0.5	0.75	0.86	0.96	0.82
CAA	1.72	1.76	1.85	1.59	1.61	1.65	1.57	1.87	1.66	1.85	1.84	1.67	1.84	1.58	1.77	1.63	1.66	1.7	1.73	1.57	1.86	1.5	1.71	1.79	1.79	1.74	1.85	1.81	1.79	1.85	1.86	1.84	1.89	1.54	1.62	1.58	1.77
CAG	0.28	0.24	0.15	0.41	0.39	0.35	0.43	0.13	0.34	0.15	0.16	0.33	0.16	0.42	0.23	0.37	0.34	0.3	0.27	0.43	0.14	0.5	0.29	0.21	0.21	0.26	0.15	0.19	0.21	0.15	0.14	0.16	0.11	0.46	0.38	0.42	0.23
AAU	1.39	1.65	1.6	1.41	1.48	1.49	1.47	1.57	1.57	1.54	1.61	1.36	1.4	1.51	1.43	1.7	1.13	1.59	1.46	1.47	1.52	1.27	1.34	1.65	1.68	1.68	1.39	1.44	1.52	1.74	1.45	1.43	1.49	1.41	1.52	1.13	1.4
AAC	0.61	0.35	0.4	0.59	0.52	0.51	0.53	0.43	0.43	0.46	0.39	0.64	0.6	0.49	0.57	0.3	0.87	0.41	0.54	0.53	0.48	0.73	0.66	0.35	0.32	0.32	0.61	0.56	0.48	0.26	0.55	0.57	0.51	0.59	0.48	0.87	0.6
AAA	1.7	1.69	1.72	1.56	1.65	1.75	1.54	1.82	1.74	1.71	1.83	1.72	1.7	1.8	1.79	1.74	1.76	1.62	1.65	1.54	1.66	1.56	1.47	1.74	1.79	1.79	1.61	1.68	1.61	1.6	1.74	1.74	1.69	1.59	1.65	1.57	1.7
AAG	0.3	0.31	0.28	0.44	0.35	0.25	0.46	0.18	0.26	0.29	0.17	0.28	0.3	0.2	0.21	0.26	0.24	0.38	0.35	0.46	0.34	0.44	0.53	0.26	0.21	0.21	0.39	0.32	0.39	0.4	0.26	0.26	0.31	0.41	0.35	0.43	0.3
GAU	1.51	1.83	1.79	1.27	1.37	1.59	1.42	1.59	1.53	1.22	1.52	1.19	1.69	1.65	1.71	1.62	1.37	1.54	1.58	1.42	1.59	1.25	1.4	1.68	1.66	1.66	1.48	1.45	1.58	1.69	1.64	1.66	1.56	1.4	1.59	1.28	1.39
GAC	0.49	0.17	0.21	0.73	0.63	0.41	0.58	0.41	0.47	0.78	0.48	0.81	0.31	0.35	0.29	0.38	0.63	0.46	0.42	0.58	0.41	0.75	0.6	0.32	0.34	0.34	0.52	0.55	0.42	0.31	0.36	0.34	0.44	0.6	0.41	0.72	0.61
GAA	1.65	1.7	1.7	1.31	1.45	1.61	1.62	1.55	1.55	1.71	1.77	1.65	1.63	1.64	1.67	1.85	1.45	1.65	1.67	1.62	1.48	1.38	1.56	1.73	1.73	1.7	1.45	1.62	1.64	1.75	1.58	1.7	1.48	1.56	1.65	1.39	1.62
GAG	0.35	0.3	0.3	0.69	0.55	0.39	0.38	0.45	0.45	0.29	0.23	0.35	0.37	0.36	0.33	0.15	0.55	0.35	0.33	0.38	0.52	0.62	0.44	0.27	0.28	0.3	0.55	0.38	0.36	0.25	0.42	0.3	0.53	0.44	0.35	0.61	0.38
UGU	1.53	1.7	1.83	1.55	1.47	1.73	1.61	1.85	1.47	1.7	1.85	1.49	1.68	1.69	1.7	1.66	1.75	1.64	1.73	1.61	1.61	1.35	1.55	1.7	1.87	1.87	1.69	1.55	1.63	1.85	1.87	1.79	1.77	1.67	1.69	1.64	1.64
UGC	0.47	0.3	0.17	0.45	0.53	0.27	0.39	0.15	0.53	0.3	0.15	0.51	0.32	0.31	0.3	0.34	0.25	0.36	0.27	0.39	0.39	0.65	0.45	0.3	0.13	0.13	0.31	0.45	0.37	0.15	0.13	0.21	0.23	0.33	0.31	0.36	0.36
UGA	1.77	1.62	1.71	1.56	1.56	1.56	1.47	1.68	1.67	1.56	1.81	1.5	1.77	1.55	1.6	1.76	1.57	1.8	1.62	1.47	1.57	1.45	1.78	1.65	1.6	1.66	1.62	1.69	1.57	1.65	1.73	1.71	1.62	1.54	1.67	1.31	1.66
UGG	0.23	0.38	0.29	0.44	0.44	0.44	0.53	0.32	0.33	0.44	0.19	0.5	0.23	0.45	0.4	0.24	0.43	0.2	0.38	0.53	0.43	0.55	0.22	0.35	0.4	0.34	0.38	0.31	0.43	0.35	0.27	0.29	0.38	0.46	0.33	0.69	0.34
CGU	1.38	1.8	1.7	1.76	1.18	1.68	1.52	1.58	0.77	0.77	1.78	1.21	1.62	1.84	1.14	1.49	1.96	1.75	1.25	1.52	1.5	1.44	1.57	1.84	1.8	1.8	1.77	1.11	1.38	1.8	1.81	1.8	1.57	1.44	1.49	1.28	1.63
CGC	0.08	0.16	0.22	0.16	0	0.24	0.32	0.08	0.09	0.09	0.09	0.19	0.15	0.08	0.16	0.16	0.39	0.67	0	0.32	0.43	0.24	0.07	0.08	0.08	0.08	0.15	0.52	0.31	0.16	0.15	0.16	0.21	0.4	0.39	0.3	0.16
CGA	2.38	1.96	1.85	1.84	2.43	1.76	1.6	2	2.64	2.38	1.87	1.77	1.92	2	2.45	1.96	1.33	1.42	2.35	1.6	1.79	1.92	2.07	2	1.96	1.96	1.77	2	2.15	1.96	1.96	1.88	2	1.6	1.73	1.74	1.96
CGG	0.15	0.08	0.22	0.24	0.39	0.32	0.56	0.33	0.51	0.77	0.27	0.84	0.31	0.08	0.24	0.39	0.31	0.17	0.39	0.56	0.29	0.4	0.29	0.08	0.16	0.16	0.31	0.37	0.15	0.08	0.08	0.16	0.21	0.56	0.39	0.68	0.24
AGU	0.9	0.8	0.85	0.72	0.92	0.64	0.94	0.89	0.66	0.79	0.66	0.66	0.86	0.68	0.63	0.86	0.73	0.79	0.68	0.94	0.69	0.86	0.84	0.86	0.95	0.92	0.77	0.73	0.86	0.6	0.8	0.89	0.81	0.92	0.62	0.63	0.59
AGC	0.13	0.09	0.09	0.19	0.23	0.07	0.22	0.09	0.22	0.19	0.24	0.21	0.28	0.02	0.16	0.12	0.2	0.09	0.26	0.22	0.2	0.22	0.1	0.16	0.05	0.05	0.2	0.18	0.11	0.05	0.23	0.18	0.11	0.2	0.11	0.34	0.16
AGA	1.54	1.59	1.63	1.69	1.51	1.73	1.63	1.63	1.58	1.47	1.71	1.74	1.48	1.89	1.88	1.52	1.59	1.83	1.43	1.63	1.48	1.56	1.51	1.54	1.53	1.57	1.5	1.64	1.63	1.87	1.6	1.6	1.51	1.7	1.67	1.69	1.84
AGG	0.15	0.05	0.05	0.09	0.18	0.09	0.06	0.16	0.08	0.11	0.12	0.16	0.15	0.19	0.12	0.07	0.33	0.14	0.24	0.06	0.16	0.31	0.16	0.07	0.02	0.02	0.23	0.09	0.07	0.16	0.18	0.11	0.22	0.06	0.07	0.34	0.14
GGU	1.47	1.7	1.64	1.4	1.38	1.74	1.28	1.65	1.22	1.31	1.42	1.07	1.61	1.64	1.22	1.44	1.36	1.71	1.39	1.26	1.28	1.1	1.46	1.6	1.61	1.61	1.28	1.51	1.66	1.64	1.64	1.63	1.45	1.21	1.54	1.31	1.61
GGC	0.27	0.13	0.12	0.29	0.24	0.42	0.35	0.27	0.52	0.41	0.27	0.37	0.31	0.23	0.33	0.27	0.17	0.29	0.32	0.35	0.43	0.56	0.27	0.04	0.08	0.1	0.46	0.19	0.3	0.1	0.26	0.25	0.24	0.34	0.36	0.47	0.21
GGA	1.6	1.72	1.6	1.72	1.36	1.17	1.56	1.3	1.2	1.2	1.62	1.43	1.45	1.58	1.63	1.35	1.57	1.24	1.49	1.54	1.39	1.16	1.21	1.8	1.67	1.61	1.22	1.44	1.49	1.64	1.44	1.45	1.6	1.42	1.2	1.2	1.2
GGG	0.66	0.44	0.63	0.59	1.02	0.67	0.81	0.78	1.06	1.08	0.7	1.13	0.63	0.55	0.82	0.94	0.9	0.76	0.8	0.85	0.9	1.18	1.07	0.56	0.65	0.69	1.04	0.86	0.55	0.61	0.67	0.67	0.71	1.03	0.9	1.02	0.97
